# Supplementary material for: Simultaneous Action of Silymarin and Dopamine Enhances Defense Mechanisms Related to Antioxidants, Polyamine Metabolic Enzymes, and Tolerance to Cadmium Stress in Phaseolus vulgaris
Source: Plants (Basel). 2022 Nov 12;11(22):3069. doi: 10.3390/plants11223069 (PMC9692805; doi:10.3390/plants11223069)
Supplement: Supplementary file 1 [file plants-11-03069-s001.zip]

Archive with 1 entries (1 files):
- plants-1998740-supplementary.pdf
